# Supplementary material for: The Contribution of Extruded and Fermented Wheat Bran to the Quality Parameters of Wheat Bread, Including the Profile of Volatile Compounds and Their Relationship with Emotions Induced for Consumers
Source: Foods. 2021 Oct 18;10(10):2501. doi: 10.3390/foods10102501 (PMC8535695; doi:10.3390/foods10102501)
Supplement: Supplementary file 1 [file foods-10-02501-s001.zip]

Archive with 2 entries (2 files):
- Supplementary file 1. Characteristics of extruded and fermented wheat bran.pdf
- Supplementary file 2. Procedure of the FaceReader analysis.pdf
